# Supplementary material for: Network pharmacology and molecular docking technology for exploring the effect and mechanism of high-dose vitamin c on ferroptosis of tumor cells: A review
Source: Medicine (Baltimore). 2024 May 17;103(20):e38189. doi: 10.1097/MD.0000000000038189 (PMC11098213; doi:10.1097/MD.0000000000038189)
Supplement: Supplementary file 1 [file medi-103-e38189-s001.xlsx]

## Sheet: Sheet1
Vit C-related targets			Ferroptosis-related targets			The merged targets of Vit C and ferroptosis
NUDT9			HEPFAL			HSPA8
PDE4B			AIFM2			PIM1
FCAR			GPX4			CTSB
HSPA8			SLC7A11			AHCY
CA12			NFE2L2			GSK3B
BCHE			TP53			DPP4
MTAP			ACSL4			LDHB
TGFBR2			TFRC			GPI
AMY1A			NCOA4			LGALS3
AMY1B			HMOX1			AKR1C3
AMY1C			SLC40A1			ALDOA
ANG			SLC3A2			CCL5
GALK1			VDAC3			DHODH
PLAU			ALOX15			FABP4
PYGL			CBS			BCAT2
DHFR			BECN1			GSTP1
PIM1			IREB2			DUT
LGALS7			GCLC			PCMT1
LGALS7B			AKR1C1			GSTZ1
AKR1B1			HSPB1			HMGCR
CTSB			FTH1			FKBP3
PNP			POR
BAG1			PCBP1
AHCY			YAP1
CDK2			OTUB1
CA1			FBXW7
IMPA1			ATG7
CA2			FTMT
CRAT			ATF4
CTSK			GCH1
HSP90AA1			ACSL3
AZGP1			MAP1LC3B
SRC			SAT1
RAB11A			CP
SSE1			CISD1
IMPDH2			MAP1LC3C
HK1			SLC1A5
CDA			AKR1C2
ISG20			AKR1C3
AMY2A			STEAP3
CPB1			PCBP2
GSK3B			NOX4
REG1A			VDAC2
CES1			PARK7
TNK2			ATG5
MMP8			WWTR1
ME2			PRDX6
MAN1B1			PRKAA1
OTC			MAP1LC3A
DPP4			MDM2
HEXB			LCN2
PAH			SCD
RHOA			RELA
MMP7			ACSL1
PTPN1			NEAT1
LDHB			PKM
PDPK1			MIR214
B3GAT1			IL6
F2			HMGB1
MMP12			SIRT3
MMP3			SP1
RAB5A			ELAVL1
C8G			TNFAIP3
GPI			PANX1
RNASE4			ATF3
EPHB4			TF
RHEB			KEAP1
SRM			BACH1
LGALS3			KRAS
HCK			CUL4B
RNASE3			PROM2
IGF1R			LINC00336
AMD1			CBSLR
TGM3			NEDD4L
AKR1C3			SQLE
BST1			EMP1
LGALS2			YTHDF2
PCK1			SOCS1
ALDOA			HSPA5
ACP3			HELLS
CCL5			ENO1
GALE			LAMP2
CHEK1			STAT3
IL2			MIR497
C1S			GOT1
PAK6			DECR1
SELP			ECH1
UMPS			DHODH
NOS2			STK11
FHIT			PLA2G6
PRKACA			HNRNPD
DHODH			TIGAR
CCNA2			PRNP
HRAS			PCBP3
CDK5R1			FSCN1
ARHGAP1			NF2
LYZ			XRCC6
HAGH			CCT3
LCK			ATM
MMP9			TNF
SERPINA1			SKP2
FABP4			SLC39A7
FDPS			ATG16L1
ADK			ZFP36
UCK2			H2AC1
BIRC7			MEF2C
MTHFD1			BAP1
TGM2			TGFB1
CD209			ADCY10
CYP2C9			SSBP1
HINT1			ERBB2
AKT2			CTNNB1
ELANE			CTSB
IMPDH1			TLR4
APRT			YWHAE
GNPDA1			NR1H4
FKBP1A			CDC25A
GMPR2			RACK1
TPH1			RPL7
KIT			RPS3A
MMP16			MIR30E
EPHA2			FTL
ARG1			FDFT1
ARG2			TXNRD1
CLK1			LPCAT3
TK1			IDH1
SDS			PTEN
TREM1			GJA1
CTSS			GSK3B
NMNAT1			PRDX1
PAPSS1			CAV1
GSTA1			PRKCB
MAPK14			SREBF1
GSTT2B			FUS
EEA1			HAMP
GMPR			LRFN5
ABO			PRRX2
JAK2			PSEN1
BACE1			AHCY
PITPNA			GGT1
NT5M			SIRT1
KDR			SPARC
PDE5A			GPD2
CHIT1			MAT2A
F11			MYCN
PKLR			USP14
GP1BA			UBE2G2
RAP2A			FOXC1
F10			GLS2
RAB9A			STYK1
EIF4E			UBE2J2
MME			NKAP
GSTO1			PIR
STAT1			RBMS1
TPSB2			SESN2
GART			MIOX
SULT2B1			MARCHF6
XIAP			PVT1
ABL1			MIR362
KAT2B			MIR670
PDE4D			VDAC1
Arl5b			IDH2
ACAT1			NFKB1
CLEC4M			KAT5
SULT1E1			PHGDH
RAN			DLD
RND3			KDM1A
BCAT2			HNRNPA1
OAT			JUN
ARF4			LIFR
CDC42			STUB1
CTSL			MDM4
MMP1			SOX2
GLTP			DKK1
GSTP1			LTBP2
GSTA3			SNAI2
REN			BMAL1
HPRT1			GSTZ1
GSR			SLC6A14
BTK			GPX3
UAP1			HCAR1
DUT			RETREG1
GCK			YTHDC2
HADH			USP35
GSTM1			MITD1
PCMT1			MIR302A
RNASE2			MIR424
ARL5A			ADAMTS9-AS1
ATIC			A2M-AS1
FOLH1			MIR147A
DTYMK			MIR15A
FKBP1B			MIR587
NMNAT3			PGM5P3-AS1
ADAM33			DDR2
ERI1			YY1
RAC1			SPHK1
ITPKA			BIRC5
HNMT			EFEMP1
RAF1			HNRNPA2B1
LTA4H			LONP1
SELE			WDR5
MAPK10			FBLN1
WARS1			CD82
NDST1			PDK4
GSTM2			RBMX
DAPK1			ASAH2
CASP3			HNRNPC
PPCDC			MGST1
DOT1L			CUL9
TRDMT1			ISCA2
SULT1A1			USF2
APAF1			HRNR
DCXR			SMG9
GSTZ1			TRIM7
Pfkfb1			HDDC3
NME2			YY2
NR3C1			CISD3
CASP1			BDNF-AS
IVD			HULC
AK1			MIR370
KIF11			MIR338
AKT1			OIP5-AS1
PMS2			MIR3200
FGG			LINC00616
DDX39B			MIR1287
SULT2A1			ESR1
PNMT			EP300
CRYZ			CREB1
TAP1			KDM3B
DCPS			KDM5C
HMGCR			PEBP1
RFK			TFAP2A
FKBP3			DDB1
F7			ERCC6
PPP1CC			UBE2D3
SPR			ALAS2
MAOB			CCL5
HSD17B1			CUL4A
			NGLY1
			RBX1
			H1-4
			NFE2L1
			SETDB1
			PDSS2
			SEMA5A
			CYB5R1
			GABARAPL1
			H1-5
			ABCB10
			DCAF8
			H1-2
			CYGB
			H1-3
			UFL1
			COX7A1
			H1-1
			PAQR3
			COMMD10
			WDR76
			H1-10
			MIR142
			MIR326
			MIR324
			ZFAS1
			MIR19A
			LINC00239
			LASTR
			MIR4735
			DPP4
			CTH
			CYBB
			SLC11A2
			GSS
			HMGCR
			PHKG2
			SLC39A14
			SLC39A8
			NOX1
			ACSL5
			GCLM
			SLC38A1
			ACSL6
			CHMP5
			COQ2
			SAT2
			CHMP6
			GRIK1-AS2
			PTGS2
			USP7
			ALOX5
			NEDD4
			ABCB6
			CX3CL1
			FXN
			LTF
			PYCR1
			ACADSB
			ACO1
			ADIPOR1
			FMR1
			KDM4A
			H2AX
			JAM3
			SLC25A10
			YME1L1
			ETV4
			PLIN2
			RHOT1
			CSRP2
			SHARPIN
			STOML2
			CIRBP
			DAZAP1
			METTL14
			BNC1
			FBXO31
			GABPB1
			C19orf12
			ZSCAN25
			ALKBH5
			SLIRP
			SCGB1D2
			PEDS1
			TMED8
			MIR93
			MIR127
			MIR375
			MIR106A
			GABPB1-AS1
			ASMTL-AS1
			BBOX1-AS1
			OGFRP1
			C8orf76
			SQSTM1
			NOTCH2
			TRPV4
			TYRO3
			ATF6
			CA9
			FPR2
			FZD7
			SIRT6
			ABCC5
			BSG
			FXR1
			TTBK2
			CEP290
			IGF2BP3
			ITGB8
			LASP1
			APOC1
			COPZ1
			HLF
			RNF182
			PCDHB14
			ATXN8OS
			MEG8
			MIR129-1
			CERS6-AS1
			LINC01833
			MIR4443
			MIR761
			EGFR
			PDGFRB
			PIM1
			FADS2
			IGF2BP2
			DPEP1
			FABP4
			FABP1
			GALNT14
			ALG3
			CDK14
			DNAJB6
			ME1
			CHMP1A
			ARPC1A
			KLF2
			QSOX1
			SOX15
			MIR132
			AGAP2-AS1
			MIR1231
			MIR3938
			ITGA6
			PRKAA2
			CD44
			FANCD2
			ALOX12
			NQO1
			MAPK1
			MYC
			LDHA
			PCNA
			ACTB
			ALB
			EGLN1
			HSPA8
			KRT18
			ANXA2
			MAP3K5
			MDH2
			TPM1
			HIF1A
			FH
			KRT14
			PHB1
			TPM3
			ANXA5
			ATP6V1E1
			CTSZ
			LGALS3
			GNB1
			PRKCSH
			ANP32A
			CARS1
			EEF1A1
			KRT16
			KRT19
			RPS3
			RPS6
			PSMA1
			ANXA4
			EIF4H
			KRT6B
			PSME1
			RPL7A
			RPS2
			SNAP29
			CLTB
			PSMD8
			STOM
			TXNL1
			MYL12A
			TPM4
			FKBP3
			TPD52L2
			ANP32B
			DECR2
			TRIM26
			DNAJC9
			PYM1
			CCDC124
			MIR9-1
			MIR137
			CHAC1
			BEX1
			NFS1
			CDH2
			EPAS1
			HPCAL1
			RB1
			G3BP1
			LINC00472
			HILPDA
			G0S2
			BCAT2
			GDPD5
			MIR874
			MTOR
			LPIN1
			PRC1
			HSPA9
			HADHA
			RUVBL1
			CBX3
			NAP1L1
			MT1G
			H19
			MIR106B
			TGFBR1
			SNCA
			UCHL1
			GSTP1
			VIM
			PGK1
			TUBA1A
			UBA1
			ALDOA
			FASN
			GPI
			MYH9
			TUBB4A
			YWHAG
			ANXA1
			ENO2
			RPL5
			ACVR1B
			EIF4A1
			GNB3
			HSP90B1
			LDHB
			RPSA
			SMC3
			YWHAB
			YWHAZ
			ATP5F1A
			CFL1
			DLST
			DPYSL2
			HP
			MYH10
			PRDX2
			VAPB
			ACTC1
			CCT5
			CKB
			EWSR1
			PDIA3
			TRIM28
			XRCC5
			ATP5F1B
			DUT
			PROK2
			PTBP1
			RPA2
			RPL10
			RPL15
			RPL26
			BANF1
			CNBP
			ITIH3
			LRPPRC
			DHX9
			PDIA4
			RPL13A
			RPLP0
			RPS13
			RPS7
			VAPA
			CCT4
			CCT6A
			CCT8
			HMGN1
			HNRNPL
			HNRNPM
			KHDRBS1
			MAP4
			NOLC1
			PLXNA4
			RPL34
			RPLP2
			SNRPA
			SNU13
			PDIA6
			PFN2
			RPL30
			SNRPD2
			YBX1
			FAM120A
			NACA
			RPS4X
			SNRPD1
			ALYREF
			HNRNPA3
			MUC16
			MYL6B
			RUFY1
			SLC25A31
			USP44
			WBP11
			WTAP
			CNTNAP4
			ERH
			KSR2
			NGB
			RPL38
			SNRPC
			SNRPF
			TBC1D5
			YTHDF3
			RPL36A
			ABRAXAS2
			ACTBL2
			RUFY3
			TEX264
			IGKC
			H2AC21
			KBTBD3
			RTL1
			SRSF8
			IGHG4
			KIAA1614
			TUBA4B
			IGKV1-5
			IGLV3-19
			NET1
			MIR494
			AIFM1
			PDCD1
			NDUFS7
			LPIN2
			SIAH2
			CIAO1
			LPIN3
			CIAO2A
			OTUD1
			SHH
			TGFB2
			GFRA1
			PKN2
			UBR2
			MIR194-1
			MIR1228
			MIR27A
			AURKA
			CDKN2A
			RIPK1
			TRPV1
			BRAF
			CASP8
			SF3B2
			MCU
			MIR4715
			CHEK2
			AR
			CFTR
			FGFR4
			SMARCA4
			NPM1
			VCP
			CAD
			FOXO1
			GNAS
			CPS1
			EEF2
			GRN
			MIF
			MUC1
			HADHB
			FHL2
			HCFC1
			HTR1D
			ABCA4
			HUWE1
			KPNA2
			RPS6KB2
			RUVBL2
			SF3B1
			ULK1
			C1QBP
			COPB2
			OGT
			POLR2B
			PRMT7
			RBBP4
			RPS10
			ANO6
			ASXL1
			CBX5
			COPA
			DIAPH3
			GUCY1A1
			MYO9B
			SPI1
			AHCYL1
			ALOX12B
			ARCN1
			BNIP3L
			EFTUD2
			HAT1
			KPNB1
			MSRB3
			POLR2E
			PRPF8
			RBBP7
			ALOX15B
			CISD2
			COPB1
			ELOC
			GPX2
			RB1CC1
			RBM10
			RPS12
			RPS23
			RPS27A
			STING1
			TNPO1
			UBE2O
			USP11
			ALDH1L1
			ALDH1L2
			BNIP3
			COPG1
			DNAJA1
			ID1
			MAGED2
			RPS15
			BTN3A1
			DNAJA2
			FAT1
			ID3
			PCMT1
			RCN2
			RPL24
			TXNIP
			ASXL2
			COPE
			DLX2
			MUC20
			RNF113A
			FOXK2
			GOLGA4
			NAP1L4
			ANKHD1
			COPG2
			GCN1
			SNRPA1
			SPRR1A
			ARMC5
			HCFC2
			KLHDC2
			LANCL2
			NAP1L5
			FOXK1
			DUSP26
			FOXI2
			FOXI3
			OTUD6A
			MIR124-1
			MIR7-1
