# Supplementary material for: Network pharmacology and molecular docking technology for exploring the effect and mechanism of high-dose vitamin c on ferroptosis of tumor cells: A review
Source: Medicine (Baltimore). 2024 May 17;103(20):e38189. doi: 10.1097/MD.0000000000038189 (PMC11098213; doi:10.1097/MD.0000000000038189)
Supplement: Supplementary file 2 [file medi-103-e38189-s002.xlsx]

## Sheet: GO terms
ONTOLOGY	ID	Description	GeneRatio	BgRatio	pvalue	p.adjust	qvalue	geneID	Count
BP	GO:0009988	cell-cell recognition	2/6	69/18800	0.000197254	0.0541481	0.025151	LGALS3/ALDOA	2
BP	GO:2001237	negative regulation of extrinsic apoptotic signaling pathway	2/6	97/18800	0.000389926	0.0541481	0.025151	LGALS3/GSTP1	2
BP	GO:0006090	pyruvate metabolic process	2/6	106/18800	0.000465456	0.0541481	0.025151	ALDOA/LDHB	2
BP	GO:2001236	regulation of extrinsic apoptotic signaling pathway	2/6	153/18800	0.000966084	0.0627466	0.0291449	LGALS3/GSTP1	2
BP	GO:0097191	extrinsic apoptotic signaling pathway	2/6	221/18800	0.00200027	0.0627466	0.0291449	LGALS3/GSTP1	2
BP	GO:0008037	cell recognition	2/6	228/18800	0.00212716	0.0627466	0.0291449	LGALS3/ALDOA	2
BP	GO:2001234	negative regulation of apoptotic signaling pathway	2/6	230/18800	0.00216411	0.0627466	0.0291449	LGALS3/GSTP1	2
BP	GO:0070663	regulation of leukocyte proliferation	2/6	254/18800	0.00263138	0.0627466	0.0291449	LGALS3/GSTP1	2
BP	GO:0046034	ATP metabolic process	2/6	273/18800	0.00303238	0.0627466	0.0291449	HSPA8/ALDOA	2
BP	GO:0002291	T cell activation via T cell receptor contact with antigen bound to MHC molecule on antigen presenting cell	1/6	10/18800	0.00318767	0.0627466	0.0291449	LGALS3	1
BP	GO:0030388	fructose 1,6-bisphosphate metabolic process	1/6	10/18800	0.00318767	0.0627466	0.0291449	ALDOA	1
BP	GO:0033483	gas homeostasis	1/6	10/18800	0.00318767	0.0627466	0.0291449	GSTP1	1
BP	GO:0061635	regulation of protein complex stability	1/6	11/18800	0.00350597	0.0627466	0.0291449	HSPA8	1
BP	GO:0002674	negative regulation of acute inflammatory response	1/6	12/18800	0.00382419	0.0627466	0.0291449	GSTP1	1
BP	GO:0006000	fructose metabolic process	1/6	13/18800	0.00414232	0.0627466	0.0291449	ALDOA	1
BP	GO:0070661	leukocyte proliferation	2/6	330/18800	0.00439771	0.0627466	0.0291449	LGALS3/GSTP1	2
BP	GO:0001771	immunological synapse formation	1/6	14/18800	0.00446037	0.0627466	0.0291449	LGALS3	1
BP	GO:0044794	positive regulation by host of viral process	1/6	14/18800	0.00446037	0.0627466	0.0291449	HSPA8	1
BP	GO:0006790	sulfur compound metabolic process	2/6	339/18800	0.00463526	0.0627466	0.0291449	AHCY/GSTP1	2
BP	GO:0046500	S-adenosylmethionine metabolic process	1/6	15/18800	0.00477833	0.0627466	0.0291449	AHCY	1
BP	GO:0006089	lactate metabolic process	1/6	16/18800	0.00509621	0.0627466	0.0291449	LDHB	1
BP	GO:0043508	negative regulation of JUN kinase activity	1/6	16/18800	0.00509621	0.0627466	0.0291449	GSTP1	1
BP	GO:0061684	chaperone-mediated autophagy	1/6	16/18800	0.00509621	0.0627466	0.0291449	HSPA8	1
BP	GO:2001233	regulation of apoptotic signaling pathway	2/6	370/18800	0.00549872	0.0627466	0.0291449	LGALS3/GSTP1	2
BP	GO:0032930	positive regulation of superoxide anion generation	1/6	19/18800	0.00604933	0.0627466	0.0291449	GSTP1	1
BP	GO:0048245	eosinophil chemotaxis	1/6	19/18800	0.00604933	0.0627466	0.0291449	LGALS3	1
BP	GO:0043651	linoleic acid metabolic process	1/6	20/18800	0.00636687	0.0627466	0.0291449	GSTP1	1
BP	GO:0044827	modulation by host of viral genome replication	1/6	20/18800	0.00636687	0.0627466	0.0291449	HSPA8	1
BP	GO:0043254	regulation of protein-containing complex assembly	2/6	401/18800	0.00643149	0.0627466	0.0291449	HSPA8/LGALS3	2
BP	GO:0046716	muscle cell cellular homeostasis	1/6	21/18800	0.00668433	0.0627466	0.0291449	ALDOA	1
BP	GO:0051767	nitric-oxide synthase biosynthetic process	1/6	21/18800	0.00668433	0.0627466	0.0291449	GSTP1	1
BP	GO:0051769	regulation of nitric-oxide synthase biosynthetic process	1/6	21/18800	0.00668433	0.0627466	0.0291449	GSTP1	1
BP	GO:0071605	monocyte chemotactic protein-1 production	1/6	21/18800	0.00668433	0.0627466	0.0291449	GSTP1	1
BP	GO:0071637	regulation of monocyte chemotactic protein-1 production	1/6	21/18800	0.00668433	0.0627466	0.0291449	GSTP1	1
BP	GO:0090280	positive regulation of calcium ion import	1/6	21/18800	0.00668433	0.0627466	0.0291449	LGALS3	1
BP	GO:0032928	regulation of superoxide anion generation	1/6	22/18800	0.0070017	0.0627466	0.0291449	GSTP1	1
BP	GO:0006622	protein targeting to lysosome	1/6	23/18800	0.00731898	0.0627466	0.0291449	HSPA8	1
BP	GO:0048026	positive regulation of mRNA splicing, via spliceosome	1/6	23/18800	0.00731898	0.0627466	0.0291449	HSPA8	1
BP	GO:0072677	eosinophil migration	1/6	23/18800	0.00731898	0.0627466	0.0291449	LGALS3	1
BP	GO:0008380	RNA splicing	2/6	438/18800	0.00763417	0.0627466	0.0291449	HSPA8/LGALS3	2
BP	GO:0042026	protein refolding	1/6	24/18800	0.00763618	0.0627466	0.0291449	HSPA8	1
BP	GO:0045936	negative regulation of phosphate metabolic process	2/6	440/18800	0.00770192	0.0627466	0.0291449	LGALS3/GSTP1	2
BP	GO:0010563	negative regulation of phosphorus metabolic process	2/6	441/18800	0.0077359	0.0627466	0.0291449	LGALS3/GSTP1	2
BP	GO:0050860	negative regulation of T cell receptor signaling pathway	1/6	25/18800	0.0079533	0.0627466	0.0291449	LGALS3	1
BP	GO:0032515	negative regulation of phosphoprotein phosphatase activity	1/6	26/18800	0.00827033	0.0627466	0.0291449	LGALS3	1
BP	GO:0032682	negative regulation of chemokine production	1/6	26/18800	0.00827033	0.0627466	0.0291449	GSTP1	1
BP	GO:0010804	negative regulation of tumor necrosis factor-mediated signaling pathway	1/6	28/18800	0.00890414	0.066118	0.0307108	GSTP1	1
BP	GO:0042759	long-chain fatty acid biosynthetic process	1/6	29/18800	0.00922092	0.0661481	0.0307248	GSTP1	1
BP	GO:0048147	negative regulation of fibroblast proliferation	1/6	30/18800	0.00953762	0.0661481	0.0307248	GSTP1	1
BP	GO:0006397	mRNA processing	2/6	500/18800	0.0098632	0.0661481	0.0307248	HSPA8/LGALS3	2
BP	GO:0044788	modulation by host of viral process	1/6	32/18800	0.0101708	0.0661481	0.0307248	HSPA8	1
BP	GO:0050685	positive regulation of mRNA processing	1/6	32/18800	0.0101708	0.0661481	0.0307248	HSPA8	1
BP	GO:0051085	chaperone cofactor-dependent protein refolding	1/6	32/18800	0.0101708	0.0661481	0.0307248	HSPA8	1
BP	GO:0050858	negative regulation of antigen receptor-mediated signaling pathway	1/6	33/18800	0.0104872	0.0661481	0.0307248	LGALS3	1
BP	GO:0035308	negative regulation of protein dephosphorylation	1/6	34/18800	0.0108036	0.0661481	0.0307248	LGALS3	1
BP	GO:0070232	regulation of T cell apoptotic process	1/6	34/18800	0.0108036	0.0661481	0.0307248	LGALS3	1
BP	GO:0090322	regulation of superoxide metabolic process	1/6	34/18800	0.0108036	0.0661481	0.0307248	GSTP1	1
BP	GO:0006623	protein targeting to vacuole	1/6	37/18800	0.0117521	0.0668537	0.0310525	HSPA8	1
BP	GO:0010923	negative regulation of phosphatase activity	1/6	37/18800	0.0117521	0.0668537	0.0310525	LGALS3	1
BP	GO:0033120	positive regulation of RNA splicing	1/6	37/18800	0.0117521	0.0668537	0.0310525	HSPA8	1
BP	GO:0051084	'de novo' post-translational protein folding	1/6	37/18800	0.0117521	0.0668537	0.0310525	HSPA8	1
BP	GO:0046329	negative regulation of JNK cascade	1/6	38/18800	0.0120681	0.0668537	0.0310525	GSTP1	1
BP	GO:0048246	macrophage chemotaxis	1/6	38/18800	0.0120681	0.0668537	0.0310525	LGALS3	1
BP	GO:0006730	one-carbon metabolic process	1/6	40/18800	0.0126999	0.0679866	0.0315788	AHCY	1
BP	GO:0006458	'de novo' protein folding	1/6	41/18800	0.0130157	0.0679866	0.0315788	HSPA8	1
BP	GO:0007339	binding of sperm to zona pellucida	1/6	41/18800	0.0130157	0.0679866	0.0315788	ALDOA	1
BP	GO:0032691	negative regulation of interleukin-1 beta production	1/6	43/18800	0.013647	0.0679866	0.0315788	GSTP1	1
BP	GO:0042554	superoxide anion generation	1/6	43/18800	0.013647	0.0679866	0.0315788	GSTP1	1
BP	GO:0050856	regulation of T cell receptor signaling pathway	1/6	44/18800	0.0139625	0.0679866	0.0315788	LGALS3	1
BP	GO:0061462	protein localization to lysosome	1/6	46/18800	0.0145933	0.0679866	0.0315788	HSPA8	1
BP	GO:0002673	regulation of acute inflammatory response	1/6	47/18800	0.0149085	0.0679866	0.0315788	GSTP1	1
BP	GO:0090279	regulation of calcium ion import	1/6	47/18800	0.0149085	0.0679866	0.0315788	LGALS3	1
BP	GO:0035305	negative regulation of dephosphorylation	1/6	48/18800	0.0152237	0.0679866	0.0315788	LGALS3	1
BP	GO:0035036	sperm-egg recognition	1/6	49/18800	0.0155388	0.0679866	0.0315788	ALDOA	1
BP	GO:0006692	prostanoid metabolic process	1/6	50/18800	0.0158538	0.0679866	0.0315788	GSTP1	1
BP	GO:0006693	prostaglandin metabolic process	1/6	50/18800	0.0158538	0.0679866	0.0315788	GSTP1	1
BP	GO:0032873	negative regulation of stress-activated MAPK cascade	1/6	50/18800	0.0158538	0.0679866	0.0315788	GSTP1	1
BP	GO:0070231	T cell apoptotic process	1/6	50/18800	0.0158538	0.0679866	0.0315788	LGALS3	1
BP	GO:0070303	negative regulation of stress-activated protein kinase signaling cascade	1/6	50/18800	0.0158538	0.0679866	0.0315788	GSTP1	1
BP	GO:0072666	establishment of protein localization to vacuole	1/6	50/18800	0.0158538	0.0679866	0.0315788	HSPA8	1
BP	GO:1902041	regulation of extrinsic apoptotic signaling pathway via death domain receptors	1/6	50/18800	0.0158538	0.0679866	0.0315788	LGALS3	1
BP	GO:0032692	negative regulation of interleukin-1 production	1/6	51/18800	0.0161687	0.0679866	0.0315788	GSTP1	1
BP	GO:0043124	negative regulation of I-kappaB kinase/NF-kappaB signaling	1/6	51/18800	0.0161687	0.0679866	0.0315788	GSTP1	1
BP	GO:1905517	macrophage migration	1/6	55/18800	0.0174276	0.070806	0.0328883	LGALS3	1
BP	GO:0045806	negative regulation of endocytosis	1/6	56/18800	0.0177421	0.070806	0.0328883	LGALS3	1
BP	GO:0006754	ATP biosynthetic process	1/6	57/18800	0.0180565	0.070806	0.0328883	ALDOA	1
BP	GO:0010803	regulation of tumor necrosis factor-mediated signaling pathway	1/6	57/18800	0.0180565	0.070806	0.0328883	GSTP1	1
BP	GO:0051289	protein homotetramerization	1/6	57/18800	0.0180565	0.070806	0.0328883	ALDOA	1
BP	GO:0070228	regulation of lymphocyte apoptotic process	1/6	57/18800	0.0180565	0.070806	0.0328883	LGALS3	1
BP	GO:0043666	regulation of phosphoprotein phosphatase activity	1/6	59/18800	0.0186851	0.0712985	0.0331171	LGALS3	1
BP	GO:0043407	negative regulation of MAP kinase activity	1/6	60/18800	0.0189993	0.0712985	0.0331171	GSTP1	1
BP	GO:0043506	regulation of JUN kinase activity	1/6	60/18800	0.0189993	0.0712985	0.0331171	GSTP1	1
BP	GO:1903078	positive regulation of protein localization to plasma membrane	1/6	60/18800	0.0189993	0.0712985	0.0331171	LGALS3	1
BP	GO:1904589	regulation of protein import	1/6	61/18800	0.0193134	0.0717061	0.0333064	HSPA8	1
BP	GO:0050918	positive chemotaxis	1/6	64/18800	0.0202552	0.0735772	0.0341755	LGALS3	1
BP	GO:0006749	glutathione metabolic process	1/6	65/18800	0.0205689	0.0735772	0.0341755	GSTP1	1
BP	GO:0050854	regulation of antigen receptor-mediated signaling pathway	1/6	66/18800	0.0208826	0.0735772	0.0341755	LGALS3	1
BP	GO:0071677	positive regulation of mononuclear cell migration	1/6	66/18800	0.0208826	0.0735772	0.0341755	LGALS3	1
BP	GO:0051851	modulation by host of symbiont process	1/6	67/18800	0.0211962	0.0735772	0.0341755	HSPA8	1
BP	GO:1904377	positive regulation of protein localization to cell periphery	1/6	67/18800	0.0211962	0.0735772	0.0341755	LGALS3	1
BP	GO:0009206	purine ribonucleoside triphosphate biosynthetic process	1/6	68/18800	0.0215097	0.0735772	0.0341755	ALDOA	1
BP	GO:0072665	protein localization to vacuole	1/6	68/18800	0.0215097	0.0735772	0.0341755	HSPA8	1
BP	GO:0009145	purine nucleoside triphosphate biosynthetic process	1/6	69/18800	0.0218231	0.0735772	0.0341755	ALDOA	1
BP	GO:0002548	monocyte chemotaxis	1/6	70/18800	0.0221364	0.0735772	0.0341755	LGALS3	1
BP	GO:0061077	chaperone-mediated protein folding	1/6	70/18800	0.0221364	0.0735772	0.0341755	HSPA8	1
BP	GO:2000379	positive regulation of reactive oxygen species metabolic process	1/6	71/18800	0.0224497	0.0739145	0.0343322	GSTP1	1
BP	GO:0006801	superoxide metabolic process	1/6	72/18800	0.0227628	0.0742451	0.0344857	GSTP1	1
BP	GO:0009201	ribonucleoside triphosphate biosynthetic process	1/6	74/18800	0.0233889	0.0755808	0.0351062	ALDOA	1
BP	GO:0070227	lymphocyte apoptotic process	1/6	75/18800	0.0237018	0.0758894	0.0352495	LGALS3	1
BP	GO:0032720	negative regulation of tumor necrosis factor production	1/6	77/18800	0.0243274	0.0763902	0.0354821	GSTP1	1
BP	GO:0070373	negative regulation of ERK1 and ERK2 cascade	1/6	77/18800	0.0243274	0.0763902	0.0354821	GSTP1	1
BP	GO:0008088	axo-dendritic transport	1/6	78/18800	0.0246401	0.0763902	0.0354821	HSPA8	1
BP	GO:0048145	regulation of fibroblast proliferation	1/6	79/18800	0.0249527	0.0763902	0.0354821	GSTP1	1
BP	GO:1903556	negative regulation of tumor necrosis factor superfamily cytokine production	1/6	79/18800	0.0249527	0.0763902	0.0354821	GSTP1	1
BP	GO:0006096	glycolytic process	1/6	81/18800	0.0255776	0.0764527	0.0355111	ALDOA	1
BP	GO:0048144	fibroblast proliferation	1/6	81/18800	0.0255776	0.0764527	0.0355111	GSTP1	1
BP	GO:0006757	ATP generation from ADP	1/6	82/18800	0.0258899	0.0764527	0.0355111	ALDOA	1
BP	GO:0009205	purine ribonucleoside triphosphate metabolic process	1/6	82/18800	0.0258899	0.0764527	0.0355111	ALDOA	1
BP	GO:0010921	regulation of phosphatase activity	1/6	84/18800	0.0265143	0.0764527	0.0355111	LGALS3	1
BP	GO:0008625	extrinsic apoptotic signaling pathway via death domain receptors	1/6	85/18800	0.0268264	0.0764527	0.0355111	LGALS3	1
BP	GO:0009142	nucleoside triphosphate biosynthetic process	1/6	85/18800	0.0268264	0.0764527	0.0355111	ALDOA	1
BP	GO:2000106	regulation of leukocyte apoptotic process	1/6	85/18800	0.0268264	0.0764527	0.0355111	LGALS3	1
BP	GO:0099175	regulation of postsynapse organization	1/6	86/18800	0.0271384	0.0764527	0.0355111	HSPA8	1
BP	GO:0001960	negative regulation of cytokine-mediated signaling pathway	1/6	87/18800	0.0274503	0.0764527	0.0355111	GSTP1	1
BP	GO:0009144	purine nucleoside triphosphate metabolic process	1/6	87/18800	0.0274503	0.0764527	0.0355111	ALDOA	1
BP	GO:0051262	protein tetramerization	1/6	88/18800	0.0277621	0.0764527	0.0355111	ALDOA	1
BP	GO:0009199	ribonucleoside triphosphate metabolic process	1/6	89/18800	0.0280739	0.0764527	0.0355111	ALDOA	1
BP	GO:0046031	ADP metabolic process	1/6	90/18800	0.0283856	0.0764527	0.0355111	ALDOA	1
BP	GO:0035304	regulation of protein dephosphorylation	1/6	91/18800	0.0286971	0.0764527	0.0355111	LGALS3	1
BP	GO:0070509	calcium ion import	1/6	91/18800	0.0286971	0.0764527	0.0355111	LGALS3	1
BP	GO:0070664	negative regulation of leukocyte proliferation	1/6	91/18800	0.0286971	0.0764527	0.0355111	GSTP1	1
BP	GO:0060761	negative regulation of response to cytokine stimulus	1/6	92/18800	0.0290086	0.0766971	0.0356246	GSTP1	1
BP	GO:0032642	regulation of chemokine production	1/6	97/18800	0.0305649	0.0785968	0.036507	GSTP1	1
BP	GO:0032602	chemokine production	1/6	98/18800	0.0308759	0.0785968	0.036507	GSTP1	1
BP	GO:0034620	cellular response to unfolded protein	1/6	98/18800	0.0308759	0.0785968	0.036507	HSPA8	1
BP	GO:0006165	nucleoside diphosphate phosphorylation	1/6	99/18800	0.0311868	0.0785968	0.036507	ALDOA	1
BP	GO:0046939	nucleotide phosphorylation	1/6	100/18800	0.0314976	0.0785968	0.036507	ALDOA	1
BP	GO:0098869	cellular oxidant detoxification	1/6	100/18800	0.0314976	0.0785968	0.036507	GSTP1	1
BP	GO:0051702	biological process involved in interaction with symbiont	1/6	101/18800	0.0318084	0.0785968	0.036507	HSPA8	1
BP	GO:0009135	purine nucleoside diphosphate metabolic process	1/6	103/18800	0.0324296	0.0785968	0.036507	ALDOA	1
BP	GO:0009179	purine ribonucleoside diphosphate metabolic process	1/6	103/18800	0.0324296	0.0785968	0.036507	ALDOA	1
BP	GO:0048024	regulation of mRNA splicing, via spliceosome	1/6	103/18800	0.0324296	0.0785968	0.036507	HSPA8	1
BP	GO:1903076	regulation of protein localization to plasma membrane	1/6	103/18800	0.0324296	0.0785968	0.036507	LGALS3	1
BP	GO:1905477	positive regulation of protein localization to membrane	1/6	103/18800	0.0324296	0.0785968	0.036507	LGALS3	1
BP	GO:0030593	neutrophil chemotaxis	1/6	106/18800	0.0333609	0.0798193	0.0370749	LGALS3	1
BP	GO:0033209	tumor necrosis factor-mediated signaling pathway	1/6	107/18800	0.0336711	0.0798193	0.0370749	GSTP1	1
BP	GO:0006805	xenobiotic metabolic process	1/6	108/18800	0.0339813	0.0798193	0.0370749	GSTP1	1
BP	GO:0071887	leukocyte apoptotic process	1/6	109/18800	0.0342914	0.0798193	0.0370749	LGALS3	1
BP	GO:0032611	interleukin-1 beta production	1/6	110/18800	0.0346014	0.0798193	0.0370749	GSTP1	1
BP	GO:0032651	regulation of interleukin-1 beta production	1/6	110/18800	0.0346014	0.0798193	0.0370749	GSTP1	1
BP	GO:0001676	long-chain fatty acid metabolic process	1/6	111/18800	0.0349113	0.0798193	0.0370749	GSTP1	1
BP	GO:0009141	nucleoside triphosphate metabolic process	1/6	111/18800	0.0349113	0.0798193	0.0370749	ALDOA	1
BP	GO:0002698	negative regulation of immune effector process	1/6	112/18800	0.0352211	0.0798193	0.0370749	LGALS3	1
BP	GO:0009185	ribonucleoside diphosphate metabolic process	1/6	112/18800	0.0352211	0.0798193	0.0370749	ALDOA	1
BP	GO:0002526	acute inflammatory response	1/6	113/18800	0.0355309	0.0800018	0.0371596	GSTP1	1
BP	GO:0033559	unsaturated fatty acid metabolic process	1/6	115/18800	0.0361501	0.0800278	0.0371717	GSTP1	1
BP	GO:1990748	cellular detoxification	1/6	115/18800	0.0361501	0.0800278	0.0371717	GSTP1	1
BP	GO:0002286	T cell activation involved in immune response	1/6	116/18800	0.0364597	0.0800278	0.0371717	LGALS3	1
BP	GO:0071675	regulation of mononuclear cell migration	1/6	116/18800	0.0364597	0.0800278	0.0371717	LGALS3	1
BP	GO:0035967	cellular response to topologically incorrect protein	1/6	117/18800	0.0367691	0.0802025	0.0372529	HSPA8	1
BP	GO:0051261	protein depolymerization	1/6	118/18800	0.0370784	0.080375	0.037333	HSPA8	1
BP	GO:0051928	positive regulation of calcium ion transport	1/6	119/18800	0.0373877	0.080545	0.037412	LGALS3	1
BP	GO:0006690	icosanoid metabolic process	1/6	121/18800	0.0380059	0.0808729	0.0375642	GSTP1	1
BP	GO:0007041	lysosomal transport	1/6	121/18800	0.0380059	0.0808729	0.0375642	HSPA8	1
BP	GO:0071901	negative regulation of protein serine/threonine kinase activity	1/6	122/18800	0.0383149	0.0808729	0.0375642	GSTP1	1
BP	GO:0097237	cellular response to toxic substance	1/6	123/18800	0.0386239	0.0808729	0.0375642	GSTP1	1
BP	GO:1903313	positive regulation of mRNA metabolic process	1/6	124/18800	0.0389327	0.0808729	0.0375642	HSPA8	1
BP	GO:1904375	regulation of protein localization to cell periphery	1/6	124/18800	0.0389327	0.0808729	0.0375642	LGALS3	1
BP	GO:0050868	negative regulation of T cell activation	1/6	125/18800	0.0392415	0.0808729	0.0375642	LGALS3	1
BP	GO:0050852	T cell receptor signaling pathway	1/6	127/18800	0.0398587	0.0808729	0.0375642	LGALS3	1
BP	GO:0071621	granulocyte chemotaxis	1/6	128/18800	0.0401673	0.0808729	0.0375642	LGALS3	1
BP	GO:1990266	neutrophil migration	1/6	128/18800	0.0401673	0.0808729	0.0375642	LGALS3	1
BP	GO:0032612	interleukin-1 production	1/6	129/18800	0.0404757	0.0808729	0.0375642	GSTP1	1
BP	GO:0032652	regulation of interleukin-1 production	1/6	129/18800	0.0404757	0.0808729	0.0375642	GSTP1	1
BP	GO:0009132	nucleoside diphosphate metabolic process	1/6	130/18800	0.040784	0.0808729	0.0375642	ALDOA	1
BP	GO:0035303	regulation of dephosphorylation	1/6	130/18800	0.040784	0.0808729	0.0375642	LGALS3	1
BP	GO:0019079	viral genome replication	1/6	134/18800	0.0420166	0.0828463	0.0384809	HSPA8	1
BP	GO:0006986	response to unfolded protein	1/6	139/18800	0.0435554	0.0849209	0.0394445	HSPA8	1
BP	GO:0050684	regulation of mRNA processing	1/6	139/18800	0.0435554	0.0849209	0.0394445	HSPA8	1
BP	GO:0002687	positive regulation of leukocyte migration	1/6	141/18800	0.0441704	0.0851683	0.0395594	LGALS3	1
BP	GO:0046328	regulation of JNK cascade	1/6	141/18800	0.0441704	0.0851683	0.0395594	GSTP1	1
BP	GO:1903038	negative regulation of leukocyte cell-cell adhesion	1/6	144/18800	0.0450922	0.0864681	0.0401631	LGALS3	1
BP	GO:2000377	regulation of reactive oxygen species metabolic process	1/6	147/18800	0.0460133	0.0877522	0.0407596	GSTP1	1
BP	GO:0044272	sulfur compound biosynthetic process	1/6	149/18800	0.046627	0.0884392	0.0410787	GSTP1	1
BP	GO:0098754	detoxification	1/6	150/18800	0.0469337	0.0885397	0.0411254	GSTP1	1
BP	GO:0008360	regulation of cell shape	1/6	151/18800	0.0472403	0.0885581	0.0411339	ALDOA	1
BP	GO:0016052	carbohydrate catabolic process	1/6	152/18800	0.0475468	0.0885581	0.0411339	ALDOA	1
BP	GO:0043484	regulation of RNA splicing	1/6	154/18800	0.0481596	0.0885581	0.0411339	HSPA8	1
BP	GO:0097530	granulocyte migration	1/6	154/18800	0.0481596	0.0885581	0.0411339	LGALS3	1
BP	GO:0007034	vacuolar transport	1/6	155/18800	0.0484659	0.0885581	0.0411339	HSPA8	1
BP	GO:0007338	single fertilization	1/6	155/18800	0.0484659	0.0885581	0.0411339	ALDOA	1
BP	GO:0010970	transport along microtubule	1/6	157/18800	0.0490782	0.0887477	0.041222	HSPA8	1
BP	GO:0120254	olefinic compound metabolic process	1/6	157/18800	0.0490782	0.0887477	0.041222	GSTP1	1
BP	GO:0009267	cellular response to starvation	1/6	160/18800	0.0499961	0.0894802	0.0415622	HSPA8	1
BP	GO:0035966	response to topologically incorrect protein	1/6	160/18800	0.0499961	0.0894802	0.0415622	HSPA8	1
BP	GO:0051250	negative regulation of lymphocyte activation	1/6	161/18800	0.0503019	0.0895682	0.0416031	LGALS3	1
BP	GO:0006633	fatty acid biosynthetic process	1/6	162/18800	0.0506076	0.0896551	0.0416435	GSTP1	1
BP	GO:0099173	postsynapse organization	1/6	163/18800	0.0509133	0.0897411	0.0416834	HSPA8	1
BP	GO:0001959	regulation of cytokine-mediated signaling pathway	1/6	166/18800	0.0518297	0.0908973	0.0422204	GSTP1	1
BP	GO:0071466	cellular response to xenobiotic stimulus	1/6	168/18800	0.0524402	0.0915081	0.0425042	GSTP1	1
BP	GO:1902904	negative regulation of supramolecular fiber organization	1/6	169/18800	0.0527453	0.0915827	0.0425388	HSPA8	1
BP	GO:0009152	purine ribonucleotide biosynthetic process	1/6	170/18800	0.0530504	0.0916564	0.042573	ALDOA	1
BP	GO:1905475	regulation of protein localization to membrane	1/6	172/18800	0.0536603	0.0922533	0.0428503	LGALS3	1
BP	GO:0042129	regulation of T cell proliferation	1/6	174/18800	0.0542698	0.0928439	0.0431246	LGALS3	1
BP	GO:0007254	JNK cascade	1/6	175/18800	0.0545744	0.0929097	0.0431551	GSTP1	1
BP	GO:0006941	striated muscle contraction	1/6	178/18800	0.0554879	0.093165	0.0432737	ALDOA	1
BP	GO:0060759	regulation of response to cytokine stimulus	1/6	178/18800	0.0554879	0.093165	0.0432737	GSTP1	1
BP	GO:0043409	negative regulation of MAPK cascade	1/6	179/18800	0.0557922	0.093165	0.0432737	GSTP1	1
BP	GO:0050777	negative regulation of immune response	1/6	179/18800	0.0557922	0.093165	0.0432737	LGALS3	1
BP	GO:0032640	tumor necrosis factor production	1/6	182/18800	0.0567047	0.0933488	0.0433591	GSTP1	1
BP	GO:0032680	regulation of tumor necrosis factor production	1/6	182/18800	0.0567047	0.0933488	0.0433591	GSTP1	1
BP	GO:0050728	negative regulation of inflammatory response	1/6	182/18800	0.0567047	0.0933488	0.0433591	GSTP1	1
BP	GO:0043405	regulation of MAP kinase activity	1/6	183/18800	0.0570087	0.0934086	0.0433869	GSTP1	1
BP	GO:0009260	ribonucleotide biosynthetic process	1/6	184/18800	0.0573126	0.0934678	0.0434144	ALDOA	1
BP	GO:0051260	protein homooligomerization	1/6	187/18800	0.0582239	0.0936411	0.0434949	ALDOA	1
BP	GO:0071706	tumor necrosis factor superfamily cytokine production	1/6	187/18800	0.0582239	0.0936411	0.0434949	GSTP1	1
BP	GO:1903555	regulation of tumor necrosis factor superfamily cytokine production	1/6	187/18800	0.0582239	0.0936411	0.0434949	GSTP1	1
BP	GO:0006575	cellular modified amino acid metabolic process	1/6	188/18800	0.0585274	0.0936976	0.0435211	GSTP1	1
BP	GO:0046390	ribose phosphate biosynthetic process	1/6	191/18800	0.0594377	0.0940681	0.0436932	ALDOA	1
BP	GO:0006164	purine nucleotide biosynthetic process	1/6	192/18800	0.059741	0.0940681	0.0436932	ALDOA	1
BP	GO:0002695	negative regulation of leukocyte activation	1/6	193/18800	0.0600441	0.0940681	0.0436932	LGALS3	1
BP	GO:0031334	positive regulation of protein-containing complex assembly	1/6	194/18800	0.0603472	0.0940681	0.0436932	LGALS3	1
BP	GO:0009566	fertilization	1/6	196/18800	0.0609532	0.0940681	0.0436932	ALDOA	1
BP	GO:0042594	response to starvation	1/6	196/18800	0.0609532	0.0940681	0.0436932	HSPA8	1
BP	GO:0030705	cytoskeleton-dependent intracellular transport	1/6	197/18800	0.0612561	0.0940681	0.0436932	HSPA8	1
BP	GO:0032872	regulation of stress-activated MAPK cascade	1/6	198/18800	0.0615588	0.0940681	0.0436932	GSTP1	1
BP	GO:0099111	microtubule-based transport	1/6	198/18800	0.0615588	0.0940681	0.0436932	HSPA8	1
BP	GO:0022408	negative regulation of cell-cell adhesion	1/6	199/18800	0.0618615	0.0940681	0.0436932	LGALS3	1
BP	GO:0071674	mononuclear cell migration	1/6	199/18800	0.0618615	0.0940681	0.0436932	LGALS3	1
BP	GO:0002285	lymphocyte activation involved in immune response	1/6	201/18800	0.0624666	0.0940681	0.0436932	LGALS3	1
BP	GO:0070302	regulation of stress-activated protein kinase signaling cascade	1/6	201/18800	0.0624666	0.0940681	0.0436932	GSTP1	1
BP	GO:0072522	purine-containing compound biosynthetic process	1/6	202/18800	0.0627691	0.0940681	0.0436932	ALDOA	1
BP	GO:0000302	response to reactive oxygen species	1/6	203/18800	0.0630715	0.0940681	0.0436932	GSTP1	1
BP	GO:0071383	cellular response to steroid hormone stimulus	1/6	203/18800	0.0630715	0.0940681	0.0436932	HSPA8	1
BP	GO:0042098	T cell proliferation	1/6	204/18800	0.0633737	0.0941168	0.0437158	LGALS3	1
BP	GO:0030100	regulation of endocytosis	1/6	208/18800	0.0645821	0.0955048	0.0443606	LGALS3	1
BP	GO:0050807	regulation of synapse organization	1/6	209/18800	0.0648839	0.0955464	0.0443799	HSPA8	1
BP	GO:0017038	protein import	1/6	210/18800	0.0651857	0.0955875	0.044399	HSPA8	1
BP	GO:0006457	protein folding	1/6	212/18800	0.0657891	0.095708	0.0444549	HSPA8	1
BP	GO:0006469	negative regulation of protein kinase activity	1/6	213/18800	0.0660906	0.095708	0.0444549	GSTP1	1
BP	GO:0031669	cellular response to nutrient levels	1/6	213/18800	0.0660906	0.095708	0.0444549	HSPA8	1
BP	GO:0050803	regulation of synapse structure or activity	1/6	215/18800	0.0666935	0.0957861	0.0444912	HSPA8	1
BP	GO:0072330	monocarboxylic acid biosynthetic process	1/6	215/18800	0.0666935	0.0957861	0.0444912	GSTP1	1
BP	GO:0050866	negative regulation of cell activation	1/6	216/18800	0.0669948	0.0958246	0.0445091	LGALS3	1
BP	GO:0071222	cellular response to lipopolysaccharide	1/6	217/18800	0.067296	0.0958625	0.0445267	GSTP1	1
BP	GO:0002685	regulation of leukocyte migration	1/6	218/18800	0.0675972	0.0959001	0.0445441	LGALS3	1
BP	GO:0071219	cellular response to molecule of bacterial origin	1/6	229/18800	0.0709045	0.0993802	0.0461606	GSTP1	1
BP	GO:0071356	cellular response to tumor necrosis factor	1/6	229/18800	0.0709045	0.0993802	0.0461606	GSTP1	1
BP	GO:0097529	myeloid leukocyte migration	1/6	229/18800	0.0709045	0.0993802	0.0461606	LGALS3	1
BP	GO:0050670	regulation of lymphocyte proliferation	1/6	230/18800	0.0712046	0.0994017	0.0461706	LGALS3	1
BP	GO:0072593	reactive oxygen species metabolic process	1/6	231/18800	0.0715047	0.0994229	0.0461805	GSTP1	1
BP	GO:0032944	regulation of mononuclear cell proliferation	1/6	233/18800	0.0721047	0.0998593	0.0463831	LGALS3	1
CC	GO:0101002	ficolin-1-rich granule	4/6	185/19594	1.13711e-07	6.70892e-06	2.87269e-06	HSPA8/LGALS3/ALDOA/GSTP1	4
CC	GO:1904813	ficolin-1-rich granule lumen	3/6	124/19594	4.8794e-06	0.000143942	6.16345e-05	HSPA8/ALDOA/GSTP1	3
CC	GO:0034774	secretory granule lumen	3/6	322/19594	8.47699e-05	0.00104715	0.000448379	HSPA8/ALDOA/GSTP1	3
CC	GO:0060205	cytoplasmic vesicle lumen	3/6	325/19594	8.71386e-05	0.00104715	0.000448379	HSPA8/ALDOA/GSTP1	3
CC	GO:0031983	vesicle lumen	3/6	327/19594	8.87416e-05	0.00104715	0.000448379	HSPA8/ALDOA/GSTP1	3
CC	GO:0042470	melanosome	2/6	109/19594	0.000453299	0.00382066	0.00163597	AHCY/HSPA8	2
CC	GO:0048770	pigment granule	2/6	109/19594	0.000453299	0.00382066	0.00163597	AHCY/HSPA8	2
CC	GO:0070820	tertiary granule	2/6	164/19594	0.00102166	0.00753473	0.00322629	LGALS3/ALDOA	2
CC	GO:0005681	spliceosomal complex	2/6	194/19594	0.00142513	0.00934249	0.00400035	HSPA8/LGALS3	2
CC	GO:0097470	ribbon synapse	1/6	10/19594	0.00305865	0.0166536	0.0071309	HSPA8	1
CC	GO:0000974	Prp19 complex	1/6	12/19594	0.00366944	0.0166536	0.0071309	HSPA8	1
CC	GO:0060198	clathrin-sculpted vesicle	1/6	12/19594	0.00366944	0.0166536	0.0071309	HSPA8	1
CC	GO:0099524	postsynaptic cytosol	1/6	12/19594	0.00366944	0.0166536	0.0071309	HSPA8	1
CC	GO:0099522	cytosolic region	1/6	15/19594	0.00458504	0.0192344	0.00823594	HSPA8	1
CC	GO:0061827	sperm head	1/6	16/19594	0.00489009	0.0192344	0.00823594	ALDOA	1
CC	GO:0031430	M band	1/6	23/19594	0.00702323	0.0258982	0.0110893	ALDOA	1
CC	GO:0005743	mitochondrial inner membrane	2/6	491/19594	0.008792	0.0305134	0.0130655	LGALS3/LDHB	2
CC	GO:0031672	A band	1/6	34/19594	0.0103676	0.03148	0.0134794	ALDOA	1
CC	GO:0101031	chaperone complex	1/6	34/19594	0.0103676	0.03148	0.0134794	HSPA8	1
CC	GO:0098576	lumenal side of membrane	1/6	35/19594	0.0106712	0.03148	0.0134794	HSPA8	1
CC	GO:0001772	immunological synapse	1/6	44/19594	0.0133998	0.0376471	0.0161201	LGALS3	1
CC	GO:0043195	terminal bouton	1/6	48/19594	0.0146105	0.0391827	0.0167776	HSPA8	1
CC	GO:1904724	tertiary granule lumen	1/6	55/19594	0.0167263	0.0429065	0.0183721	ALDOA	1
CC	GO:0101003	ficolin-1-rich granule membrane	1/6	61/19594	0.0185368	0.0455695	0.0195124	LGALS3	1
CC	GO:0031093	platelet alpha granule lumen	1/6	67/19594	0.0203445	0.0480129	0.0205586	ALDOA	1
CC	GO:0031091	platelet alpha granule	1/6	91/19594	0.0275476	0.0625119	0.0267669	ALDOA	1
CC	GO:0043202	lysosomal lumen	1/6	97/19594	0.0293415	0.0641166	0.027454	HSPA8	1
CC	GO:0030665	clathrin-coated vesicle membrane	1/6	111/19594	0.0335165	0.0666203	0.0285261	HSPA8	1
CC	GO:0005776	autophagosome	1/6	112/19594	0.0338141	0.0666203	0.0285261	HSPA8	1
CC	GO:0043679	axon terminus	1/6	113/19594	0.0341117	0.0666203	0.0285261	HSPA8	1
CC	GO:0099634	postsynaptic specialization membrane	1/6	116/19594	0.0350039	0.0666203	0.0285261	HSPA8	1
CC	GO:1990204	oxidoreductase complex	1/6	120/19594	0.0361925	0.0667298	0.028573	LDHB	1
CC	GO:0044306	neuron projection terminus	1/6	129/19594	0.0388623	0.069481	0.029751	HSPA8	1
CC	GO:0031674	I band	1/6	139/19594	0.0418215	0.0725726	0.0310748	ALDOA	1
CC	GO:0072562	blood microparticle	1/6	147/19594	0.0441834	0.0744807	0.0318918	HSPA8	1
CC	GO:0005775	vacuolar lumen	1/6	174/19594	0.0521191	0.0840428	0.0359862	HSPA8	1
CC	GO:0030662	coated vesicle membrane	1/6	176/19594	0.0527048	0.0840428	0.0359862	HSPA8	1
CC	GO:0030136	clathrin-coated vesicle	1/6	192/19594	0.057379	0.0890885	0.0381467	HSPA8	1
CC	GO:0030017	sarcomere	1/6	209/19594	0.0623244	0.0942856	0.0403721	ALDOA	1
MF	GO:0030246	carbohydrate binding	2/6	270/18410	0.00309179	0.0458512	0.0157787	LGALS3/ALDOA	2
MF	GO:0016801	hydrolase activity, acting on ether bonds	1/6	10/18410	0.00325512	0.0458512	0.0157787	AHCY	1
MF	GO:0045296	cadherin binding	2/6	333/18410	0.00466322	0.0458512	0.0157787	HSPA8/ALDOA	2
MF	GO:0140597	protein carrier chaperone	1/6	18/18410	0.00585285	0.0458512	0.0157787	HSPA8	1
MF	GO:0004602	glutathione peroxidase activity	1/6	22/18410	0.0071496	0.0458512	0.0157787	GSTP1	1
MF	GO:0019865	immunoglobulin binding	1/6	24/18410	0.00779744	0.0458512	0.0157787	LGALS3	1
MF	GO:0004364	glutathione transferase activity	1/6	26/18410	0.00844494	0.0458512	0.0157787	GSTP1	1
MF	GO:0023026	MHC class II protein complex binding	1/6	27/18410	0.00876855	0.0458512	0.0157787	HSPA8	1
MF	GO:0043236	laminin binding	1/6	27/18410	0.00876855	0.0458512	0.0157787	LGALS3	1
MF	GO:0051787	misfolded protein binding	1/6	29/18410	0.00941552	0.0458512	0.0157787	HSPA8	1
MF	GO:0023023	MHC protein complex binding	1/6	36/18410	0.0116771	0.0458512	0.0157787	HSPA8	1
MF	GO:0042056	chemoattractant activity	1/6	36/18410	0.0116771	0.0458512	0.0157787	LGALS3	1
MF	GO:0044183	protein folding chaperone	1/6	43/18410	0.0139344	0.0458512	0.0157787	HSPA8	1
MF	GO:0004864	protein phosphatase inhibitor activity	1/6	46/18410	0.0149005	0.0458512	0.0157787	LGALS3	1
MF	GO:0005504	fatty acid binding	1/6	49/18410	0.0158658	0.0458512	0.0157787	GSTP1	1
MF	GO:0019212	phosphatase inhibitor activity	1/6	49/18410	0.0158658	0.0458512	0.0157787	LGALS3	1
MF	GO:0016830	carbon-carbon lyase activity	1/6	50/18410	0.0161874	0.0458512	0.0157787	ALDOA	1
MF	GO:0004601	peroxidase activity	1/6	52/18410	0.0168304	0.0458512	0.0157787	GSTP1	1
MF	GO:0050840	extracellular matrix binding	1/6	55/18410	0.0177941	0.0458512	0.0157787	LGALS3	1
MF	GO:0016684	oxidoreductase activity, acting on peroxide as acceptor	1/6	56/18410	0.0181152	0.0458512	0.0157787	GSTP1	1
MF	GO:0016765	transferase activity, transferring alkyl or aryl (other than methyl) groups	1/6	59/18410	0.0190778	0.0458512	0.0157787	GSTP1	1
MF	GO:0001786	phosphatidylserine binding	1/6	60/18410	0.0193986	0.0458512	0.0157787	HSPA8	1
MF	GO:0048029	monosaccharide binding	1/6	71/18410	0.0229207	0.0510466	0.0175667	ALDOA	1
MF	GO:0140104	molecular carrier activity	1/6	73/18410	0.02356	0.0510466	0.0175667	HSPA8	1
MF	GO:0033293	monocarboxylic acid binding	1/6	81/18410	0.0261135	0.0543161	0.0186918	GSTP1	1
MF	GO:0016209	antioxidant activity	1/6	85/18410	0.0273882	0.0547764	0.0188502	GSTP1	1
MF	GO:0019888	protein phosphatase regulator activity	1/6	93/18410	0.0299334	0.0555906	0.0191304	LGALS3	1
MF	GO:0072341	modified amino acid binding	1/6	93/18410	0.0299334	0.0555906	0.0191304	HSPA8	1
MF	GO:0051087	chaperone binding	1/6	106/18410	0.0340575	0.0610687	0.0210155	HSPA8	1
MF	GO:0019208	phosphatase regulator activity	1/6	111/18410	0.0356398	0.0617757	0.0212588	LGALS3	1
MF	GO:0051082	unfolded protein binding	1/6	121/18410	0.038798	0.0640714	0.0220489	HSPA8	1
MF	GO:0031072	heat shock protein binding	1/6	123/18410	0.0394285	0.0640714	0.0220489	HSPA8	1
MF	GO:0016616	oxidoreductase activity, acting on the CH-OH group of donors, NAD or NADP as acceptor	1/6	128/18410	0.0410035	0.0646116	0.0222348	LDHB	1
MF	GO:0016614	oxidoreductase activity, acting on CH-OH group of donors	1/6	140/18410	0.0447746	0.0684789	0.0235656	LDHB	1
MF	GO:0019903	protein phosphatase binding	1/6	148/18410	0.0472819	0.0702473	0.0241742	LGALS3	1
MF	GO:0031406	carboxylic acid binding	1/6	173/18410	0.0550816	0.0795623	0.0273797	GSTP1	1
MF	GO:0019902	phosphatase binding	1/6	193/18410	0.061283	0.084707	0.0291502	LGALS3	1
MF	GO:0016829	lyase activity	1/6	195/18410	0.0619013	0.084707	0.0291502	ALDOA	1
MF	GO:0019207	kinase regulator activity	1/6	235/18410	0.0741957	0.0989276	0.0340439	GSTP1	1

## Sheet: KEGG pathways
ONTOLOGY	ID	Description	GeneRatio	BgRatio	pvalue	p.adjust	qvalue	geneID	Count
KEGG	hsa00270	Cysteine and methionine metabolism	2/5	51/8164	0.000378063	0.0104485	0.00481181	AHCY/LDHB	2
KEGG	hsa00010	Glycolysis / Gluconeogenesis	2/5	67/8164	0.000653032	0.0104485	0.00481181	ALDOA/LDHB	2
KEGG	hsa04066	HIF-1 signaling pathway	2/5	109/8164	0.00172057	0.0183527	0.00845192	ALDOA/LDHB	2
KEGG	hsa00030	Pentose phosphate pathway	1/5	30/8164	0.0182432	0.0854334	0.0393443	ALDOA	1
KEGG	hsa00640	Propanoate metabolism	1/5	32/8164	0.0194499	0.0854334	0.0393443	LDHB	1
KEGG	hsa00051	Fructose and mannose metabolism	1/5	33/8164	0.0200528	0.0854334	0.0393443	ALDOA	1
KEGG	hsa00620	Pyruvate metabolism	1/5	47/8164	0.0284623	0.0854334	0.0393443	LDHB	1
KEGG	hsa00480	Glutathione metabolism	1/5	57/8164	0.0344336	0.0854334	0.0393443	GSTP1	1
KEGG	hsa05134	Legionellosis	1/5	57/8164	0.0344336	0.0854334	0.0393443	HSPA8	1
KEGG	hsa04213	Longevity regulating pathway - multiple species	1/5	62/8164	0.0374082	0.0854334	0.0393443	HSPA8	1
KEGG	hsa05204	Chemical carcinogenesis - DNA adducts	1/5	69/8164	0.0415604	0.0854334	0.0393443	GSTP1	1
KEGG	hsa05230	Central carbon metabolism in cancer	1/5	70/8164	0.0421524	0.0854334	0.0393443	LDHB	1
KEGG	hsa00982	Drug metabolism - cytochrome P450	1/5	72/8164	0.0433355	0.0854334	0.0393443	GSTP1	1
KEGG	hsa01524	Platinum drug resistance	1/5	73/8164	0.0439266	0.0854334	0.0393443	GSTP1	1
KEGG	hsa01230	Biosynthesis of amino acids	1/5	75/8164	0.045108	0.0854334	0.0393443	ALDOA	1
KEGG	hsa00980	Metabolism of xenobiotics by cytochrome P450	1/5	78/8164	0.0468778	0.0854334	0.0393443	GSTP1	1
KEGG	hsa04612	Antigen processing and presentation	1/5	78/8164	0.0468778	0.0854334	0.0393443	HSPA8	1
KEGG	hsa00983	Drug metabolism - other enzymes	1/5	80/8164	0.0480563	0.0854334	0.0393443	GSTP1	1
KEGG	hsa05215	Prostate cancer	1/5	97/8164	0.058026	0.097728	0.0450063	GSTP1	1
KEGG	hsa04922	Glucagon signaling pathway	1/5	107/8164	0.0638514	0.0996233	0.0458791	LDHB	1
KEGG	hsa05145	Toxoplasmosis	1/5	112/8164	0.0667533	0.0996233	0.0458791	HSPA8	1
KEGG	hsa01200	Carbon metabolism	1/5	115/8164	0.068491	0.0996233	0.0458791	ALDOA	1
